# Supplementary material for: Association of Ultra-Processed Food Intake with Insulin Secretion and Sensitivity in Mexican American Children: Results from the SAFARI Study
Source: Nutrients. 2026 Jul 18;18(14):2361. doi: 10.3390/nu18142361 (PMC13414596; doi:10.3390/nu18142361)
Supplement: Supplementary file 1 [file nutrients-18-02361-s001.zip]

Archive with 1 entries (1 files):
- nutrients-4355874-supplementary.pdf
